# Supplementary material for: Lost and Found: The Family of NF-κB Inhibitors Is Larger than Assumed in Salmonid Fish
Source: Int J Mol Sci. 2023 Jun 16;24(12):10229. doi: 10.3390/ijms241210229 (PMC10299181; doi:10.3390/ijms241210229)
Supplement: Supplementary file 1 [file ijms-24-10229-s001.zip]

Archive with 1 entries (1 files):
- ijms-2394373-supplementary.pdf
